# Supplementary material for: Undenatured type II collagen protects against collagen-induced arthritis by restoring gut-joint homeostasis and immunity
Source: Commun Biol. 2024 Jul 3;7:804. doi: 10.1038/s42003-024-06476-z (PMC11222443; doi:10.1038/s42003-024-06476-z)
Supplement: Supplementary file 4 — Supplementary Data 1 [file 42003_2024_6476_MOESM4_ESM.xlsx]

## Sheet: Figure1
Figure 1a
Clinical scores												Incidence
Day	Naive			CIA			OIT					Day	Naive	CIA	OIT
	Mean	SEM	N	Mean	SEM	N	Mean	SEM	N			14	0	0	0
14	0	0	9	0	0	15	0	0	16			16	0	6.67	12.5
16	0	0	9	0.133333	0.133333	15	0.1875	0.135976	16			18	0	20	18.75
18	0	0	9	0.466667	0.255728	15	0.625	0.340037	16			20	0	33.33	18.75
20	0	0	9	0.866667	0.350057	15	0.875	0.481966	16			22	0	53.33	31.25
22	0	0	9	1.66667	0.494413	15	1.0625	0.478441	16			24	0	53.33	31.25
24	0	0	9	1.66667	0.494413	15	1.0625	0.478441	16			26	0	60	37.5
26	0	0	9	2.26667	0.700113	15	1.6875	0.767674	16			28	0	73.33	43.75
28	0	0	9	3.93333	0.948516	15	2.25	0.813941	16			30	0	93.33	56.25
30	0	0	9	5.2	0.884792	15	2.6875	0.799577	16			32	0	100	56.25
32	0	0	9	6.06667	0.875414	15	2.9375	0.777114	16			34	0	100	56.25
34	0	0	9	6.06667	0.875414	15	2.9375	0.777114	16
Naïve
Day/mice	1.1	1.2	1.3	1.4	1.5	1.1	1.2	1.3	1.4
14	0	0	0	0	0	0	0	0	0
16	0	0	0	0	0	0	0	0	0
18	0	0	0	0	0	0	0	0	0
20	0	0	0	0	0	0	0	0	0
22	0	0	0	0	0	0	0	0	0
24	0	0	0	0	0	0	0	0	0
26	0	0	0	0	0	0	0	0	0
28	0	0	0	0	0	0	0	0	0
30	0	0	0	0	0	0	0	0	0
32	0	0	0	0	0	0	0	0	0
34	0	0	0	0	0	0	0	0	0
CIA
Day/mice	3.1	3.2	3.3	3.4	3.5	4.1	4.2	4.3	4.4	4.5	3.2	3.4	4.1	4.2	4.3
14	0	0	0	0	0	0	0	0	0	0	0	0	0	0	0
16	0	0	0	0	0	0	0	0	0	0	0	0	0	0	2
18	0	0	0	0	0	3	0	0	0	0	2	0	0	0	2
20	0	0	0	0	4	3	0	0	0	0	2	0	2	0	2
22	2	2	0	0	4	3	6	0	0	0	2	0	4	0	2
24	2	2	0	0	4	3	6	0	0	0	2	0	4	0	2
26	3	2	0	0	4	3	8	0	0	1	3	0	8	0	2
28	10	2	0	0	7	3	8	3	4	3	6	0	11	0	2
30	11	3	1	4	9	4	8	4	5	4	8	0	11	4	2
32	11	4	8	4	10	3	10	4	7	4	8	1	11	4	2
34	11	4	8	4	10	3	10	4	7	4	8	1	11	4	2
OIT
Day/mice	7.1	7.2	7.3	7.4	7.5	8.1	8.2	8.3	8.4	8.5	5	6.1	6.3	7.1	7.3	8
14	0	0	0	0	0	0	0	0	0	0	0	0	0	0	0	0
16	0	0	0	0	0	0	0	0	0	0	0	2	0	0	0	1
18	0	0	0	0	0	0	0	0	4	0	0	3	0	0	0	3
20	0	0	0	0	0	0	0	0	4	0	0	4	0	0	0	6
22	0	0	1	2	0	0	0	0	4	0	0	4	0	0	0	6
24	0	0	1	2	0	0	0	0	4	0	0	4	0	0	0	6
26	0	0	0	1	0	0	0	7	8	0	0	3	0	0	0	8
28	0	0	0	4	4	0	0	8	8	0	0	4	0	0	0	8
30	0	2	0	5	4	0	4	8	8	0	0	4	0	0	0	8
32	0	3	2	5	6	0	4	8	7	0	0	4	0	0	0	8
34	0	3	2	5	6	0	4	8	7	0	0	4	0	0	0	8
Figure 1b
Paw swelling
Day	Naive			CIA			OIT-asymptomatic			OIT-symptomatic
	Mean	SEM	N	Mean	SEM	N	Mean	SEM	N	Mean	SEM	N
14	1.7875	0.0239357	4	1.915	0.065	5	1.7625	0.0515388	4	1.8875	0.0125	2
16	1.80556	0.0281914	9	1.84333	0.0243324	15	1.77143	0.0240464	7	1.82778	0.0237333	9
18	1.80556	0.0420354	9	1.87	0.0217124	15	1.77857	0.042056	7	1.95556	0.0879727	9
20	1.85	0.046398	9	1.92333	0.0444186	15	1.81429	0.0282722	7	2.07778	0.0946892	9
22	1.86667	0.0433013	9	1.96333	0.0471741	15	1.82143	0.0184428	7	2.1	0.0862007	9
26	1.90556	0.0516697	9	2.07	0.0833524	15	1.81429	0.021028	7	2.23889	0.129308	9
28	1.88889	0.0545039	9	2.12333	0.0914	15	1.84286	0.0170034	7	2.29444	0.163394	9
30	1.87778	0.0540776	9	2.22	0.085746	15	1.77857	0.0473804	7	2.38889	0.153156	9
32	1.86111	0.0491439	9	2.35667	0.0827887	15	1.77857	0.039123	7	2.47222	0.113073	9
Naïve
Day/mice	1.1		1.2		1.3		1.4		1.5		1.1		1.2		1.3		1.4
14											1.95	1.75	1.75	1.75	1.8	1.7	1.8	1.8
16	1.7	2.1	1.8	2	1.8	1.9	1.8	1.8	1.9	1.9	1.7	1.7	1.7	1.8	1.7	1.7	1.7	1.8
18	1.8	2.1	1.9	2	1.8	1.9	1.8	1.8	1.9	2	1.7	1.6	1.6	1.7	1.7	1.8	1.6	1.8
20	2	2.1	1.9	2.1	1.8	2	2	1.8	1.8	2	1.8	1.7	1.7	1.8	1.8	1.8	1.6	1.6
22	1.9	2.1	1.9	2.1	1.9	1.9	2	2	1.9	1.9	1.7	1.6	1.8	1.9	1.8	1.8	1.7	1.7
26	2.05	2.15	2.05	2.05	2	2	1.8	2.1	2	2.1	1.8	1.6	1.8	1.8	1.7	1.8	1.7	1.8
28	2.1	2.1	2.05	2.05	2	1.9	2.05	2.15	1.8	1.9	1.8	1.7	1.7	1.8	1.6	1.8	1.7	1.8
30	2.05	2.15	2.05	2.05	2	2.1	1.8	2	1.9	1.9	1.8	1.7	1.7	1.6	1.7	1.8	1.7	1.8
32	2	1.9	1.9	2	2.1	2.1	1.95	2.05	1.8	1.9	1.8	1.7	1.7	1.6	1.7	1.8	1.7	1.8
CIA
Day/mice	3.1		3.2		3.3		3.4		3.5		4.1		4.2		4.3		4.4		4.5		3.2		3.4		4.1		4.2		4.3
14																					2.15	1.95	1.65	1.85	2.05	1.85	1.7	1.85	1.8	2.3
16	1.9	1.8	1.6	2	1.8	2	1.8	1.9	1.5	1.9	1.8	2	1.8	1.9	1.8	1.9	1.8	1.9	1.9	2	2.1	1.8	1.6	1.7	1.9	1.7	1.5	2	1.7	2.3
18	1.8	1.8	1.8	2	1.8	1.9	1.8	1.8	1.7	2.1	1.7	2	1.9	1.9	1.9	1.9	1.8	1.9	1.8	2	2.2	1.9	1.6	1.8	1.9	1.8	1.7	1.9	1.7	2.3
20	1.7	2	1.7	2	1.8	2	1.9	1.9	1.9	2.7	1.8	2.7	1.8	1.9	1.8	1.9	1.8	1.8	1.7	1.9	2.1	2	1.7	1.8	2	1.7	1.7	1.8	1.8	2.4
22	1.7	2	1.8	2.2	1.8	1.9	1.8	1.8	1.9	2.6	1.8	2.6	2.4	2.2	1.8	1.9	1.8	1.8	1.8	2	2.1	2	1.6	1.7	2	2	1.8	2	1.8	2.3
26	1.9	2.1	1.6	2.2	1.9	1.9	1.9	1.9	1.8	3	1.8	2.7	2.8	3	1.9	1.8	1.7	1.9	2.1	1.9	2.1	2	1.7	1.7	2.5	2.6	1.8	2	1.7	2.2
28	2.5	2.1	1.7	2.1	1.75	1.95	1.9	1.9	1.7	3	1.8	2.7	2.9	2.9	1.7	1.9	1.7	1.9	2	2	2.5	2.5	1.7	1.7	2.7	2.6	1.8	2	1.8	2.3
30	3.2	2	1.9	2.1	2	2	2.9	1.8	1.8	2.3	1.7	2.8	2.6	2.7	2.7	1.8	1.9	1.9	2.6	1.9	2.8	2.8	1.7	1.7	2.7	2.6	1.8	2	1.7	2.2
32	3.2	2	1.9	3.3	2.9	2.2	3.1	1.8	1.7	2.9	1.7	2.5	2.7	2.7	3	1.9	2.1	1.9	3	1.9	2.8	2.8	1.7	1.8	2.7	2.6	1.8	2.1	1.8	2.2
OIT-asymptomatic
Day/mice	7.1		8.1		8.5		5		6.3		7.1		7.3
14							1.85	1.85	1.75	1.55	1.9	1.8	1.7	1.7
16	1.7	1.8	1.7	1.7	1.8	1.9	1.8	1.8	1.8	1.7	1.7	2	1.7	1.7
18	1.7	1.6	1.7	1.7	1.9	2	1.7	1.7	1.8	2	1.7	1.9	1.7	1.8
20	1.9	2	1.7	1.8	1.7	1.8	1.8	1.7	1.8	1.9	1.8	1.9	1.8	1.8
22	1.8	1.8	1.8	1.9	1.8	1.8	1.8	1.8	1.7	1.8	1.8	2	1.8	1.9
26	1.9	1.9	1.8	1.8	1.8	1.9	1.8	1.7	1.7	1.8	1.7	1.9	1.9	1.8
28	1.9	1.9	1.8	1.8	1.9	1.7	1.9	1.7	1.8	1.9	1.8	1.9	1.9	1.9
30	1.7	1.8	1.75	1.75	2.2	1.9	1.7	1.7	1.7	1.7	1.7	1.9	1.7	1.7
32	1.85	1.95	1.65	1.75	2.05	1.85	1.7	1.7	1.7	1.7	1.7	1.8	1.6	1.9
OIT-symptomatic
Day/mice	7.2		7.3		7.4		7.5		8.2		8.3		8.4		6.1		8
14															1.9	1.9	1.95	1.8
16	1.7	1.8	1.8	2	2	1.9	1.9	1.9	1.8	1.8	1.7	1.8	1.7	1.9	1.7	1.9	1.8	1.8
18	2	1.8	1.8	1.8	2.1	1.7	1.7	1.9	1.6	1.7	1.6	1.8	1.7	3.1	2.8	1.7	2.4	2
20	2	2	1.7	1.8	2.1	1.9	1.9	2	2	1.8	1.8	1.8	1.9	2.8	3.2	1.9	2.5	2.3
22	2	1.8	1.8	2	2.2	1.9	2	2	2	1.8	1.8	1.9	1.8	3	3.1	1.9	2.4	2.4
26	1.95	1.95	1.75	1.85	2.3	2	1.9	2	1.8	1.8	2.35	2.95	2.8	2.7	2.9	2	2.8	2.5
28	1.9	1.9	1.85	1.95	2.1	2	1.9	1.9	1.9	1.8	2.8	3.5	2.8	2.7	2.9	1.8	2.8	2.8
30	2.6	1.8	1.9	1.8	2	1.9	2.2	1.8	2.8	1.8	3.05	3.25	3.1	2.7	2.9	1.8	2.8	2.8
32	3.05	1.95	1.75	2.15	2.05	1.95	3	2	3.35	1.75	2.95	3.05	2.95	2.25	2.9	1.8	2.8	2.8
Weight change
Day	Naive			CIA			OIT-asymptomatic			OIT-symptomatic
	Mean	SEM	N	Mean	SEM	N	Mean	SEM	N	Mean	SEM	N
-9	100	0	9	100	0	15	100	0	7	100	0	9
-2	102.533	1.12114	9	101.147	0.500558	15	105.029	2.82647	7	103.422	2.30469	9
5	105.633	1.12719	9	103.413	1.06828	15	107.329	4.53897	7	105.922	3.26598	9
12	108.011	1.08416	9	104.133	1.46657	15	110.471	3.598	7	110.322	3.04352	9
19	112.389	1.40153	9	109.12	0.902072	15	114.371	3.30171	7	112.422	2.31503	9
26	118.533	1.52343	9	111.613	1.39649	15	117.671	3.51125	7	113.744	3.51711	9
33	120.911	1.83496	9	106.533	1.39559	15	119.3	3.39334	7	111.656	3.08388	9
Naïve
Day/mice	1.1	1.2	1.3	1.4	1.5	1.1	1.2	1.3	1.4
-9	100	100	100	100	100	100	100	100	100
-2	100	100	100	100	100	106.8	107.1	106.9	102
5	101.5	102.3	104.3	104.4	104.8	109.5	112.2	105.1	106.6
12	104.4	103.2	107.2	108.9	106.1	112.6	112.2	107.4	110.1
19	116.7	112.3	115.8	113.3	110.5	115.3	115.3	103.7	108.6
26	121.7	117.4	124.9	122.2	118.3	120.5	117.3	109.3	115.2
33	123.2	117.8	131.1	125.1	121.8	120.5	118.9	111.1	118.7
CIA
Day/mice	3.1	3.2	3.3	3.4	3.5	4.1	4.2	4.3	4.4	4.5	3.2	3.4	4.1	4.2	4.3
-9	100	100	100	100	100	100	100	100	100	100	100	100	100	100	100
-2	100	100	100	100	100	100	100	100	100	100	103	106.3	103	103.6	101.3
5	100	98.6	100.5	98.6	100.4	101	104.9	102.1	101.8	102.9	107.8	107.5	113.6	105.1	106.4
12	99.5	95.2	95.4	96.2	99.1	103.9	108.6	107.9	104.6	107.6	107.4	110	113.1	107.1	106.4
19	109.1	104.8	110.1	106.6	107.5	104.4	108.6	118	108.3	111.4	107	108.8	114.6	109.1	108.5
26	112.1	113.3	117.1	117.5	102.7	106.4	103.8	120.1	112.9	119	105.2	110.9	109.6	111.7	111.9
33	112.1	106.7	108.3	104.3	94.2	108.8	105.4	111.1	105.5	109.5	102.2	99.6	103	113.7	113.6
OIT-asymptomatic
Day/mice	8.1	8.5	5	6.3	7.1	7.3	7.1
-9	100	100	100	100	100	100	100
-2	100	100	103.8	117.3	114.1	100	100
5	99.5	99	103.8	124.4	125	101.4	98.2
12	107.9	105.4	105.1	125	123.4	103.3	103.2
19	111	115.2	109	128	124.5	105.2	107.7
26	115.2	119.6	109.4	130.4	129.7	108	111.4
33	116.8	114.2	113.2	132.7	131.8	114.6	111.8
OIT-symptomatic
Day/mice	7.4	7,5	8.2	8.3	8.4	6.1	8	7.2	7.3
-9	100	100	100	100	100	100	100	100	100
-2	100	100	100	100	100	118	112.8	100	100
5	101	102.3	99.5	104.3	103.3	131	109.1	101.4	101.4
12	106.7	109.2	103.9	104.8	107.2	134	110.7	107.4	109
19	109.5	116.6	112.7	110	99.5	126	111.2	113	113.3
26	109.5	122.1	114.1	105.3	100	132.5	102.7	115.7	121.8
33	110	115.2	109.8	98.1	105.3	128.5	103.7	113	121.3
Figure 1d
Cell infiltration				Pannus formation				Cartilage damage				Bone damage
CIA	OIT -asymptomatic	OIT -symptomatic		CIA	OIT -asymptomatic	OIT -symptomatic		CIA	OIT -asymptomatic	OIT -symptomatic		CIA	OIT -asymptomatic	OIT -symptomatic
4	0	3		4	0	3		3	0	2		3	0	1
2	1	0		2	0	0		1	0	0		1	0	0
4	1	4		3	0	4		2	0	3		3	0	2
1	0	0		0	0	0		0	0	0		0	0	0
3	0	3		1	0	4		1	0	3		2	0	4
4	2	4		4	1	3		4	0	1		4	0	3
4	2	4		4	1	3		4	0	4		4	0	4
0	1	2		0	0	3		0	0	2		0	0	1
3		0		3		0		3		0		3		0
2		4		0		4		0		4		0		4
4		4		4		4		3		4		1		4
1		4		1		4		0		4		1		4
4		4		4		4		4		2		4		4
4		4		4		4		4		2		3		3
4		4		4		4		4		3		4		3
1		2		0		1		0		0		0		0
4		2		3		1		2		0		3		0
2		4		1		4		0		4		0		4
4		1		4		0		4		0		4		0
0		4		0		4		0		3		0		3
3		4		3		4		1		3		3		4
4		2		4		1		4		0		4		0
2		4		1		4		1		4		1		4
2		1		2		1		1		0		1		1
4				4				4				4
4				4				3				3
4				4				3				4
2				2				3				2
2				2				1				2
2				2				2				2
2				2				0				0
4				4				4				4

## Sheet: Figure2
Figure 2a
IgG 1						IgG 2a
Naive	CIA	OIT-symptomatic	OIT-asymptomatic			Naive	CIA	OIT-symptomatic	OIT-asymptomatic
0.009667	0.365	0.345	0.338			0.005	0.099	0.127667	0.148333
0.006333	0.36	0.310667	0.322			0.005	0.129	0.108	0.130667
0.008667	0.325667	0.336				0.005667	0.12	0.120667	0.139
0.006667	0.437333	0.381333	0.302667			0.005	0.141333	0.145	0.118667
0.005	0.431667	0.407333				0.005667	0.144333	0.162
0.004667	0.374667	0.323				0.007333	0.14	0.145
0.005	0.373667	0.302667				0.005667	0.132	0.123667
0.005						0.004667
Figure 2b
DLNs total cell number
Naive	CIA	OIT-asymptomatic	OIT-symptomatic
1.65	7.2	1.95	5.6
1.63	1.8	3.3	3.05
8.6	5.55	10.1	10.6
11.8	5.025	8.2	21.7
5.02	1.95	1.27	24
8.5	4.35	2.36	23.8
2.2	16.4	1.18	7.1
1.31	8.1	1.34	20.8
1.62	25.4		4.2
2.04	19.1		3.72
1.43	26		4.38
2.21	15.3
	6.7
	18.3
	32.1
	22.02
	4.42
	2.11
	5.37
	3.73
	2.81
Figure 2c
B cells					T cells					CD4+T cells					CD8+T cells
Naive	CIA	OIT-asymptomatic	OIT-symptomatic		Naive	CIA	OIT-asymptomatic	OIT-symptomatic		Naive	CIA	OIT-asymptomatic	OIT-symptomatic		Naive	CIA	OIT-asymptomatic	OIT-symptomatic
0.1716	1.6776	0.20865	0.9296		7.5766	11.972	2.904	7.314		4.7278	8.65576	1.84114	5.29534		0.47025	1.9008	0.58305	1.5456
0.20212	0.2196	0.26895	0.61		10.384	6.0426	8.3729	14.322		6.61461	3.86726	5.47588	8.82235		0.45966	0.5112	1.00478	0.8723
0.66134	1.4208	1.3736	2.4274		4.2168	16.7894	6.4616	14.424		2.54695	11.6854	4.23235	8.74094		2.68212	1.34865	2.73794	1.74805
0.96642	1.03012	1.476	6.5751		7.157	14.8407	0.67564	13.0662		4.31567	9.49805	0.456733	7.31707		3.53056	1.33665	2.13233	5.15592
0.5773	0.23205		8.568		1.8018	19.11	1.68032	4.899		1.18378	12.3068	1.10565	3.03738		1.57287	0.57135	0.264411	5.23591
0.952	1.1832		9.6152		1.09909	8.5986	0.98294	13.7904		0.716607	5.40852	0.67528	7.9019		2.7125	1.12665	0.308074	5.34408
0.3102	3.0176		1.9028		1.20204	3.3299	1.10818	2.7006		0.812579	2.3609	0.751346	1.86341		0.589189	2.76553		1.72935
	1.6605		5.928		1.65648	12.5538		2.45892		1.10156	8.12231	1.05495	1.74092		0.460501	2.0001		5.47479
	7.493		1.1298		1.16402	21.7959		2.54478		0.749629	13.3609		1.8297		0.351534	4.66745		0.775072
	3.4953				1.82767	13.4983				1.22454	8.65238		2.6824		0.519058	5.031
	5.902					3.0498				0.92895	2.04032		1.3847			6.40185
	5.9976					1.63525				0.90302	1.01385					2.98371
	2.8408					3.57105					2.19977					0.865774
	5.1423					3.03995					2.01549					4.18042
	8.9559					2.23676					1.5031					7.82473
	7.83912															4.57591
											3.1104					0.541268
											0.9486
											2.3865					0.884625
											2.38687					0.62853
											1.05885
											1.8705

## Sheet: Figure3
Figure 3a
Clinical Score	Freq. of IL-17 CD4 T cell in T cell	Clinical Score	IL-17 CD4 T cell number (M)		Clinical Score	Freq. of IL-22 CD4 T cell in T cell	Clinical Score	IL-22 CD4 T cell number (M)
0	0.25	0	0.0118195		0	0.12	0	0.00567336
0	0.29	0	0.0191824		0	0.065	0	0.0042995
0	0.61	0	0.0155364		0	0.092	0	0.00234319
0	0.59	0	0.0254625		0	0.045	0	0.00194205
0	0.42	0	0.00497189		0	0.068	0	0.000804972
11	0.9	11	0.0779018		11	0.22	11	0.0190427
4	1.47	4	0.0568488		4	0.29	4	0.0112151
8	0.81	8	0.0946519		8	0.37	8	0.0432361
4	1.11	4	0.105428		4	0.15	4	0.0142471
10	2.35	10	0.289211		10	0.31	10	0.0381512
3	1.6	3	0.0865363		3	0.31	3	0.0167664
10	1.03	10	0.0243173		10	0.57	10	0.0134571
4	1.2	4	0.0974677		4	0.19	4	0.0154324
7	1.24	7	0.165675		7	0.24	7	0.0320661
4	1.51	4	0.130651		4	0.3	4	0.0259572
0	0.34	0	0.00625986		0	0.11	0	0.00202525
3	3.16	3	0.167333		2	0.19	2	0.0167625
2	1.44	2	0.127042		5	0.21	5	0.018356
5	1.25	5	0.109262		6	0.39	6	0.0285366
6	0.86	6	0.0629268		0	0.14	0	0.00766623
0	0.67	0	0.0366884		4	0.12	4	0.00364486
4	0.76	4	0.0230841		8	0.22	8	0.0173842
8	1.22	8	0.0964032		7	0.41	7	0.00764
7	0.71	7	0.0132302		0	0.11	0	0.00465558
0	0.61	0	0.0258173
Figure 3b
Clinical Score	Freq. of IL-17 B cell in T cell	Clinical Score	IL-17 B cell number (M)		Clinical Score	Freq. of IL-22 B cell	Clinical Score	IL-22 B cell (M)
0	1.45	0	0.00958943		0	0.48	0	0.00317443
0	1.34	0	0.01295		0	0.22	0	0.00212612
0	1.44	0	0.00831312		0	0.42	0	0.00242466
0	1.1	0	0.010472		0	0.46	0	0.0043792
0	0.91	0	0.00282282		0	0.38	0	0.00117876
11	0.63	11	0.0190109		11	0.38	11	0.0114669
4	1.84	4	0.0305532		4	1.05	4	0.0174352
8	1.3	8	0.097409		8	0.58	8	0.0434594
4	1.3	4	0.0454389		4	0.86	4	0.0300596
10	1.03	10	0.0607906		10	0.86	10	0.0507572
3	0.37	3	0.0221911		3	0.33	3	0.0197921
10	0.56	10	0.0159085		10	0.67	10	0.0190334
4	0.99	4	0.0509088		4	0.37	4	0.0190265
7	1.99	7	0.178222		7	1.66	7	0.148668
4	1.28	4	0.100341		4	0.53	4	0.0415473
0	1.98	0	0.00532521		0	0.55	0	0.00147923
3	3.97	3	0.0963678		3	2.72	3	0.0660253
2	1.6	2	0.105202		2	1.18	2	0.0775862
5	0.46	5	0.0394128		5	0.31	5	0.0265608
6	0.4	6	0.0384608		6	0.25	6	0.024038
0	3.25	0	0.044642		0	0.53	0	0.00728008
4	1.9	4	0.0361532		4	1.24	4	0.0235947
8	0.78	8	0.0462384		8	0.55	8	0.032604
7	1.83	7	0.0206753		7	0.93	7	0.0105071
0	2.75	0	0.04059		0	0.72	0	0.0106272
Figure 3c
IL-17 paw quantification				IL-22 paw quantification
Naive	CIA	OIT		Naive	CIA	OIT
14.899	30.0524	9.9737		8.7046	28.6498	10.2187
13.1458	34.0081	19.7851		11.0667	14.0329	14.8087
	15.3247	32.2407		6.4766	19.4268	6.9272
	21.0269				28.2565
	14.237
Figure 3d
IL-17 concentration (ng/ml)
Naive	CIA	OIT
0.27064	1.34387	0.33358
0.03793	0.26357	0.10802
0.28074	0.93823	0.08694
	0.91981	0.20843
	0.57552	0.19039
	0.43924	0.13328
Figure 3e
IL-17 freq. of total cell (%)					IL-17 cell number (M)
Naive	CIA-high	OIT-asymptomatic	OIT-symptomatic		Naive	CIA-high	OIT-asymptomatic	OIT-symptomatic
0.64	0.31	0.42	0.71		0.05504	0.05084	0.01386	0.22366
0.97	0.85	0.46	0.34		0.11446	0.06885	0.04646	0.15407
0.91	0.63	0.43	0.35		0.045682	0.16002	0.03526	0.0816
0.5	0.44		0.4		0.0425	0.08404		0.0833
0.37	0.98		0.47		0.00814	0.2548		0.0284
	0.54		0.65			0.08262		0.09776
	0.51					0.03417		0.0273
	0.56					0.10248
	0.6					0.1926
						0.17616
IL-22 freq. of total cell (%)					IL-22 cell number (M)
Naive	CIA	OIT-asymptomatic	OIT-symptomatic		Naive	CIA	OIT-asymptomatic	OIT-symptomatic
0.42	0.15	0.24	1.68		0.03612	0.0246	0.00792	0.17808
0.46	0.38	0.17	0.31		0.05428	0.03078	0.01717	0.06727
0.4	0.74	0.22	0.27		0.02008	0.18796	0.01804	0.0648
0.11	0.22		0.29		0.00935	0.04202		0.06902
0.13	0.32		0.31		0.00286	0.0832		0.02201
	0.21		0.27			0.03213		0.05616
	1.01		1.32			0.06767		0.05544
	0.25					0.04575
	0.48					0.15408
	0.27					0.059454
Figure 3f (Supplementary figure 3)
DLNs IL-17 CD4 T cell freq.					DLNs IL-17 CD4 T cell number (M)
Naive	CIA	OIT-asymptomatic	OIT-symptomatic		Naive	CIA	OIT-asymptomatic	OIT-symptomatic
0.53	1.09	0.36	0.86		0.0118195	0.0779018	0.00625986	0.167333
0.16	0.71	0.49	0.56		0.0191824	0.0568488	0.0366884	0.127042
0.48	0.41	0.35	0.53		0.0155364	0.0946519	0.0258173	0.109262
0.59	0.46		0.46		0.0254625	0.105428		0.0629268
0.53	0.43		0.66		0.00497189	0.289211		0.0230841
	0.82		0.58			0.0865363		0.0964032
	0.5		0.54			0.0243173		0.0132302
	0.36					0.0974677
	0.21					0.165675
	0.35					0.130651
DLNs IL-17 CD8 T cell freq.					DLNs IL-17 CD8 T cell number (M)
Naive	CIA	OIT-asymptomatic	OIT-symptomatic		Naive	CIA	OIT-asymptomatic	OIT-symptomatic
0.44	0.42	0.17			0.0118013	0.00840042	0.00170813	0.0202773
0.24	0.34	0.3	1.16		0.00847334	0.0158693	0.00821381	0.0185613
0.44	0.83	0.1	0.36		0.00692061	0.0417573	0.00213233	0.00272267
0.17	0.47		0.052		0.00461125	0.0300887		0.00416838
0.72	0.33		0.078		0.00424216	0.00984626		0.00190228
	0.15					0.00129866		0.00602227
	0.93		0.11			0.0388779		0.00418539
	0.25		0.11			0.0195618
	2.21		0.54			0.101128
DLNs IL-17 B cell freq.					DLNs IL-17 B cell number (M)
Naive	CIA	OIT-asymptomatic	OIT-symptomatic		Naive	CIA	OIT-asymptomatic	OIT-symptomatic
1.45	0.63	1.98	3.97		0.00958943	0.0190109	0.00532521	0.0963678
1.34	1.84	3.25	1.6		0.01295	0.0305532	0.044642	0.105202
1.44	1.3	2.75	0.46		0.00831312	0.097409	0.04059	0.0394128
1.1	1.3		0.4		0.010472	0.0454389		0.0384608
0.91	1.03		1.9		0.00282282	0.0607906		0.0361532
	0.37		0.78			0.0221911		0.0462384
	0.56		1.83			0.0159085		0.0206753
	0.99					0.0509088
	1.99					0.178222
	1.28					0.100341
DLNs IL-22 CD4 T cell freq.					DLNs IL-22 CD4 T cell number (M)
Naive	CIA	OIT-asymptomatic	OIT-symptomatic		Naive	CIA	OIT-asymptomatic	OIT-symptomatic
0.12	0.22	0.11	1.63		0.00567336	0.0190427	0.00202525	0.0167625
0.065	0.29	0.14	0.19		0.0042995	0.0112151	0.00766623	0.018356
0.092	0.37	0.11	0.21		0.00234319	0.0432361	0.00465558	0.0285366
0.045	0.15		0.39		0.00194205	0.0142471		0.00364486
0.068	0.31		0.12		0.000804972	0.0381512		0.0173842
	0.31		0.22			0.0167664		0.00764
	0.57		0.41			0.0134571
	0.19					0.0154324
	0.24					0.0320661
	0.3					0.0259572
DLNs IL-22 CD8 T cell freq.					DLNs IL-22 CD8 T cell number (M)
Naive	CIA	OIT-asymptomatic	OIT-symptomatic		Naive	CIA	OIT-asymptomatic	OIT-symptomatic
0.42	0.24	0.11	1.16		0.0112649	0.00663728	0.00110526	0.0202773
0.43	0.14	0.058	0.093		0.0151814	0.00280014	0.001588	0.00479501
0.13	1.31	0.24	0.017		0.00204473	0.0611436	0.00511759	0.000890105
0.045	0.49		0.39		0.00122063	0.0246519		0.0208419
0.11	0.64		0.13		0.000648107	0.0409718		0.00224815
	0.25		0.13			0.00745929		0.00711722
	0.99		0.23			0.00857116		0.00178267
	0.53					0.0221562
	0.63					0.0492958
	0.79					0.0361497
DLNs IL-22 B cell freq.					DLNs IL-22 B cell number (M)
Naive	CIA	OIT-asymptomatic	OIT-symptomatic		Naive	CIA	OIT-asymptomatic	OIT-symptomatic
0.48	0.38	0.55	2.72		0.00317443	0.0114669	0.00147923	0.0660253
0.22	1.05	0.53	1.18		0.00212612	0.0174352	0.00728008	0.0775862
0.42	0.58	0.72	0.31		0.00242466	0.0434594	0.0106272	0.0265608
0.46	0.86		0.25		0.0043792	0.0300596		0.024038
0.38	0.86		1.24		0.00117876	0.0507572		0.0235947
	0.33		0.55			0.0197921		0.032604
	0.67		0.93			0.0190334		0.0105071
	0.37					0.0190265
	1.66					0.148668
	0.53					0.0415473

## Sheet: Figure4
Figure 4b
Duodenum					Jejunum					Ileum					Colon
Naive	CIA	OIT-asymptomatic	OIT-symptomatic		Naive	CIA	OIT-asymptomatic	OIT-symptomatic		Naive	CIA	OIT-asymptomatic	OIT-symptomatic		Naive	CIA	OIT-asymptomatic	OIT-symptomatic
5.03	6.38	8.61	7.11		3.53401	2.51426	2.25549	5.01812		2.86	2.36	2.32	2.37		5.74585	1.75482	4.18254	4.22892
6.14	2.54	3.69	3.34		5.4893	1.95256	2.56171	6.39752		3.37	1.32	2.27	2.71		4.53253	2.24572	3.41676	2.89184
8.24735	3.9	9.44	7.04		3.1465	3.58601	3.31305	5.74353		2.54198	1.57	2.98	2.87		4.2881	4.3492	1.91346	4.60777
8.19252	2.32	8.07	3.15		5.39794	2.01629	5.54	3.45368		3.06524	1.49	2.56	2.49		6.0913	2.4128	4.0903	6.34179
8.41	4.85		7.63793		5.59	2.71515		6.39489		3.25	1.77		3.16745		4.9321	5.15892		3.9413
	3.41		9.75501		5.82	2.67711		6.43161		2.47	1.43		4.35772		5.8763	3.3853		3.8005
	3.61		6.04			2.3032		8.68			1.44		3.13			1.94861		4.2982
	7.00026		6.64			5.23243		5.38			1.92185		4.44			4.2839		5.6959
	6.37763					3.77		4.8			3.01869		2.9			3.9989		4.7063
	3.62					4.99					2.06					4.2321
	7.4					3.94					1.59					5.3137
	7.01										2.72					4.8458
Figure 4d
MLNs total cell number (M)					MLNs B cell number (M)					MLNs T cell number (M)					MLNs CD4 T cell number (M)					MLNs CD8 T cell number (M)
Naive	CIA	OIT-asymptomatic	OIT-symptomatic		Naive	CIA	OIT-asymptomatic	OIT-symptomatic		Naive	CIA	OIT-asymptomatic	OIT-symptomatic		Naive	CIA	OIT-asymptomatic	OIT-symptomatic		Naive	CIA	OIT-asymptomatic	OIT-symptomatic
7.65	8.225	4.65	2.35		1.10925	1.88352	0.6231	0.30785		10.8093	11.988	15.64	14.8608		7.18818	8.991	11.1357	10.7146		1.85895	1.66145	1.29735	0.65565
3.8	9.35	23	5		0.4978	1.80455	6.532	0.625		11.2827	23.1287	13.0113	11.216		8.14611	16.9071	8.88672	7.64931		0.9272	2.02895	4.09768	1.27
7.63	4.575	18.3	21.6		1.20554	0.937875	4.4469	5.616		11.247	12.0946	12.6324	14.5		7.88415	8.58717	8.86794	9.7585		1.93802	0.928725	3.7993	3.80436
13.7	4.65	19.8	16		1.9865	0.99045	6.336	4.096		11.632	21.5246	10.9557	17.7174		8.16566	15.304	7.84428	11.6758		3.28603	0.92535	3.51181	3.33115
14.3	6.025	16.65	23.2		2.1307	1.1809	5.0616	7.6096		3.835	11.7868	7.3932	8.5471		2.75737	8.32148	5.16785	5.85476		2.84324	1.24115	2.56363	4.3355
13.8	1.47	10.1	30.6		1.794	0.37779	2.3836	11.5362		10.7768	8.4056	7.64295	10.8297		7.65153	5.57291	5.18956	6.38952		3.09293	0.294	1.87048	5.58098
16	16.2	10.15	12.7		3.632	2.9322	2.14165	3.7592		12.802	4.6989	7.611	18.0774		9.26865	3.37851	5.34292	12.618		3.2337	2.72128	1.93367	2.51285
5	32.9	10.75	18.9		0.815	7.5999	2.9025	7.0875		12.4767	16.7918		14.7402		8.68382	11.452	2.44125	10.156		1.00093	5.4815	1.80381	4.13695
15.2	16.3		24.2		3.9976	3.4719		4.6222		10.6359	7.8912		7.8334		7.26432	5.16084		5.15438		2.53255	3.16879		5.09783
18.5	28.1		21.55		5.1615	5.339		6.1633		12.986	8.6275				7.76563	5.88396		1.269		2.85485	5.79012		3.74401
17.45	15.8		10.6		4.2927	3.2548		2.3638			9.9765				4.33755	7.05339		2.81		2.94451	3.22958		2.00535
14.65	13.3				3.58925	4.2161					7.69625				2.1698	4.99487				2.70152	2.66458
17.2	6.9				3.5948	1.9458					6.86				4.13546	4.1846				3.38935	1.19822
	22.6					4.8138					7.4481					4.92319					4.93679
	9.6					1.1712					10.4255					7.09977					2.58042
	11.9					2.8798										4.16185					2.57099
	13.5					3.0105										4.92745					2.48415
	11.75					3.77175										2.31495					2.2627
	10					2.75										2.54355					2.1952
	11.1					3.2967										3.2776					2.00354
	14.5					3.5525										0.75117					2.52297

## Sheet: Figure5
Figure 5a
MLN-total IL-17+ cells freq. (%)				MLN-total IL-17+ cells number (M)
Naive	CIA-high	OIT-asymptomatic		Naive	CIA-high	OIT-asymptomatic
0.83	0.11	0.26		0.11371	0.01782	0.0598
0.93	0.66	0.49		0.13299	0.21714	0.08967
1.02	0.42	0.53		0.14076	0.06846	0.10494
0.64	0.84	0.36		0.1024	0.23604	0.05994
0.65	0.74	0.4		0.0325	0.11692	0.0404
0.37	0.65	0.22		0.05624	0.08645	0.02233
0.4	0.44	0.4		0.074	0.03036	0.043
0.34	0.73			0.05933	0.16498
0.39	0.51			0.057135	0.04896
0.44	0.85			0.07568	0.10115
	0.29				0.03915
	0.33				0.038775
	0.44				0.044
	0.33				0.03663
	0.28				0.0406
Figure 5b
Ileum IL-17 gut cells freq. (%)				Ileum IL-17 gut cells number (M)
Naive	CIA	OIT-asymptomatic		Naive	CIA	OIT-asymptomatic
0.38	0.84	1.93		0.016313	0.0109694	0.0350909
1.34	0.22	4.31		0.00811368	0.00366584	0.0671453
0.94	1.23	0.35		0.00107333	0.00124	0.00282258
0.14	0.18	0.14		0.00737935	0.00241728	0.0015187
0.62	0.22
Figure 5c
colon IL-17 gut cells freq. (%)				colon IL-17 gut cells number (M)
Naive	CIA	OIT-asymptomatic		Naive	CIA	OIT-asymptomatic
0.4	0.31	0.25		0.0368	0.02542	0.02
0.39	0.4	0.17		0.02496	0.0212	0.01071
0.38	0.29	0.76		0.01748	0.02436	0.04256
0.32	0.52	0.31		0.023936	0.0364	0.026939
0.21	1.12			0.015645	0.065408
Figure 5d (Supplementary Figure 5a)
	IL-17 CD8 T cells				IL-17 CD4 T cells				IL-17 γδ T cells				IL-17 NKT cells				IL-17 ILC3 cells
cell frequency (%)	Naive	CIA	OIT-asymptomatic		Naive	CIA	OIT-asymptomatic		Naive	CIA	OIT-asymptomatic		Naive	CIA	OIT-asymptomatic		Naive	CIA	OIT-asymptomatic
	0.41	0.061	0.072		0.83	0.33	0.32		7.72	4.25	4.5		0.89	0.93	0.52		0	13.3	6.25
	0.36	0.96	0.15		0.68	0.76	0.73		8.06	6.5	6.26		1.51	0.37	2.63		0	0	20.8
	0.74	0.74	0.26		0.76	0.48	0.85		9.45	2.99	4.77		0.57	0.69	1.77		0	7.62	0
	0.64	0.75	0.13		0.86	1.06	0.4		11.1	8.34	8.89		0.25	0.53	0.56		16.7	0	10
	0.79	0.88	0.68		0.72	1.19	0.51		13.1	4.96			0.097	1.23			12	0
	0.1	0.39	0.12		0.41	1.15	0.2
	0.19	0.25	0.064		0.51	0.67	0.38
	0.063	0.76			0.38	0.72
	0.034	0.34			0.39	0.37
	0.1	0.83			0.32	0.52
		0.2				0.34
		0.04				0.32
		0.21				0.64
		0.1				0.34
		0.076				0.22
	IL-17 CD8 T cells				IL-17 CD4 T cells				IL-17 γδ T cells				IL-17 NKT cells				IL-17 ILC3 cells
MFI	Naive	CIA	OIT-asymptomatic		Naive	CIA	OIT-asymptomatic		Naive	CIA	OIT-asymptomatic		Naive	CIA	OIT-asymptomatic		Naive	CIA	OIT-asymptomatic
	40.3	53.4	52.1		46.1	52.5	50.7		279	143	140		74.5	79	74		36.4	49.8	51.7
	56.9	39.6	62.1		58.9	43	60.7		235	210	234		86.2	62.1	88.8		39	49.5	62
	39	45.6	49.1		42.4	53.7	45.1		210	101	119		63.8	68.7	80.9		28.5	43.9	26.4
	21	41	31		29.2	42.1	35.9		252	221	223		39.3	64.8	56.8		31.8	41.7	35.2
	28.7	39.5			34.5	39.8			276	152			43.5	70.7			48.1	25.8
Figure 5e (Supplementary Figure 5b)
	ileum IL-17 CD8 T cells				ileum IL-17 CD4 T cells				ileum IL-17 γδ T cells				ileum IL-17 NKT cells				ileum IL-17 ILC3 cells				ileum IL-17 B cells
cell frequency (%)	Naive	CIA	OIT-asymptomatic		Naive	CIA	OIT-asymptomatic		Naive	CIA	OIT-asymptomatic		Naive	CIA	OIT-asymptomatic		Naive	CIA	OIT-asymptomatic		Naive	CIA	OIT-asymptomatic
	0.23	0.25	0.3		1.64	7.71	12.2		0.23	0.051	0.092		2.86	0	0.27		0.5	0	0		0.19	0.29	0.7
	0.2	1.2	0.28		14.2	2.28	19.7		0.15	0.11	0.38		0.21	0	0		0	0	0.75		0.83	0.31	0.2
	0.57	0.92	0.48		14.8	9.6	5.76		0.18	0.44	0.05		0	1.43	0.32		0	1.11	0		0.43	0.84	0.2
	0.96	0.45	0.99		4.59	3.51	4.01		0.12	0	0.22		0	0	0		0	0	0.44		0.3	0.18	2.65
	1.6	0.53			5.19	4.45			0.065	0.15			0	0			0	0	0		0.24	0.16
																			0.83
	ileum IL-17 CD8 T cells				ileum IL-17 CD4 T cells				ileum IL-17 γδ T cells				ileum IL-17 NKT cells				ileum IL-17 ILC3 cells				ileum IL-17 B cells
MFI	Naive	CIA	OIT-asymptomatic		Naive	CIA	OIT-asymptomatic		Naive	CIA	OIT-asymptomatic		Naive	CIA	OIT-asymptomatic		Naive	CIA	OIT-asymptomatic		Naive	CIA	OIT-asymptomatic
	16.2	58.3	58		126	423	368		39.4	67.3	64.1		205	78.2	77.4		432	151	189		78	129	134
	58.9	30.8	58.2		398	490	546		63	38.3	64.9		74.4	67.7	55.1		245	163	131		122	123	102
	40.3	55.3	53.2		531	324	530		47.8	65	57.7		56.6	117	150		103	414	416		91	131	162
	51.2	34.7	45.9		509	508	417		52.3	51.9	49		53.5	54.1	76.3		80.8	181	243		160	119	169
	60.4	53			542	404			61.6	58.4			65.3	61.6			175	170			93.9	111
Figure 5f (Supplementary Figure 5c)
	colon IL-17 CD8 T cells				colon IL-17 CD4 T cells				colon IL-17 γδ T cells				colon IL-17 NKT cells				colon IL-17 ILC3 cells				colon IL-17 B cells
cell frequency (%)	Naive	CIA	OIT-asymptomatic		Naive	CIA	OIT-asymptomatic		Naive	CIA	OIT-asymptomatic		Naive	CIA	OIT-asymptomatic		Naive	CIA	OIT-asymptomatic		Naive	CIA	OIT-asymptomatic
	11.4	4.33	12.5		6.33	1.73	9.91		8.06	1.21	7.21		1.68	0.37	0		1.18	0.56	0.34		0.5	0.36	0.29
	8.86	19.8	10.2		3.26	4.96	4.6		1.98	26.8	2.04		0.14	0	0.16		0.81	0.23	0.37		0.28	0.72	0.13
	28	3.37	44		6.78	3.1	12.4		45.9	1.79	39.6		0.39	1.06	0.46		0.59	0.5	0.22		0.85	0.42	1.05
	22.4	19.6	29.5		11.6	10.8	5.64		31.2	32.9	33.9		0	0	0		2.57	0.86	0.82		1.44	0.92	0.63
	7.98	41.6			2.17	8.07			19.8	24.1			0	0.39			0.52	1.15			0.88	1.85
	colon IL-17 CD8 T cells				colon IL-17 CD4 T cells				colon IL-17 γδ T cells				colon IL-17 NKT cells				colon IL-17 ILC3 cells				colon IL-17 B cells
MFI	Naive	CIA	OIT-asymptomatic		Naive	CIA	OIT-asymptomatic		Naive	CIA	OIT-asymptomatic		Naive	CIA	OIT-asymptomatic		Naive	CIA	OIT-asymptomatic		Naive	CIA	OIT-asymptomatic
	94.7	72.5	93.5		328	256	517		143	84.1	141		238	149	109		346	276	315		117	125	122
	98.6	134	90		160	498	267		117	268	112		109	87.8	107		284	174	295		109	168	107
	161	60.7	207		493	217	582		388	80	372		122	191	139		293	320	261		168	143	160
	113	135	163		499	527	421		292	368	292		76.5	102	79.6		325	261	259		155	144	150
	78.9	211			363	527			206	345			59.6	181			198	349			156	213

## Sheet: Figure6
Figure 6a
MLN-total IL-22+ cells freq. (%)				MLN-total IL-22+ cells number (M)
Naive	CIA	OIT-asymptomatic		Naive	CIA	OIT-asymptomatic
0.52	0.2	0.37		0.07124	0.0324	0.0851
0.67	1.03	0.62		0.09581	0.33887	0.11346
0.59	0.67	0.53		0.08142	0.10921	0.10494
0.69	0.39	0.53		0.1104	0.10959	0.088245
0.66	0.57	1.32		0.033	0.09006	0.13332
1.47	0.6	0.45		0.22344	0.0798	0.045675
0.63	0.51	0.47		0.11655	0.03519	0.050525
0.41	0.43			0.071545	0.09718
0.44	0.35			0.06446	0.0336
0.87	0.38			0.14964	0.04522
	0.8				0.108
	0.63				0.074025
	0.52				0.267
	0.53				0.05772
					0.07685
Figure 6b
Ileum IL-22 gut cells freq. (%)				Ileum IL-22 gut cells number (M)
Naive	CIA	OIT-asymptomatic		Naive	CIA	OIT-asymptomatic
0.8	0.51	0.45		0.0864	0.05661	0.072
0.83	1.33	0.52		0.09296	0.197239	0.07696
0.55	0.74	1.05		0.0451	0.13172	0.07875
0.24	0.64	0.54		0.017112	0.03968	0.053892
0.67	0.73			0.073365	0.06497
Figure 6c
colon IL-22 gut cells freq. (%)				colon IL-22 gut cells number (M)
Naive	CIA	OIT-asymptomatic		Naive	CIA	OIT-asymptomatic
1.46	4.14	2.47		0.13432	0.33948	0.1976
3.27	8.45	2.73		0.20928	0.44785	0.17199
5.75	2.62	13.6		0.2645	0.22008	0.7616
1.79	2.81	4.61		0.133892	0.1967	0.400609
2.39	8.26			0.178055	0.482384
Figure 6d (Supplementary Figure 6a)
	MLNs IL-22 CD8 T cells				MLNs IL-22 CD4 T cells				MLNs IL-22 γδ T cells				MLNs IL-22 NKT cells				MLNs IL-22 ILC3 cells				MLNs IL-22 B cells
cell frequency (%)	Naive	CIA	OIT-asymptomatic		Naive	CIA	OIT-asymptomatic		Naive	CIA	OIT-asymptomatic		Naive	CIA	OIT-asymptomatic		Naive	CIA	OIT-asymptomatic		Naive	CIA	OIT-asymptomatic
	0.86	0.12	0.27		0.25	0.12	0.11		9.49	5.66	6.71		9.11	1.97	1.68		26.7	40	6.25		2.83	1.88	0.75
	0.48	0.45	0.073		0.17	0.37	0.21		7.09	6.64	8.38		1.7	6.09	4.3		27.3	20	66.7		1.68	2.43	4.21
	0.15	0.39	0.23		0.17	0.24	0.23		5.27	14.2	9.39		3.19	8.66	2.76		0	22.9	0		2.14	1.94	2.67
	0.041	0.36	0.021		0.12	0.19	0.25		2.83	9.56	5.26		2.96	5.2	3.45		16.7	18.2	0		3.92	1.84	0.55
	0.18	0.58	0.14		0.17	0.27	0.54		5.33	5.14			3.62	5.45			32	11.1			6.25	2.6	1.56
		0.095	0.00275		0.87	0.22	0.23														3.8	3.41	0.73
		0.72	0		0.35	0.31	0.36														0.96	0.83	0.78
		0.42			0.29	0.17															0.79	1.82
		0.6			0.31	0.14															0.95	1.65
		0.25			0.4	0.13															1.36	1.29
	0.25	0.023				0.23																0.66
	0.021	0.011				0.46																0.96
	0.00629	0.35				1.53																3.09
	0.00845	0.014				0.39																0.92
	0.01	0.00607				0.27																1.28
	MLNs IL-22 CD8 T cells				MLNs IL-22 CD4 T cells				MLNs IL-22 γδ T cells				MLNs IL-22 NKT cells				MLNs IL-22 ILC3 cells				MLNs IL-22 B cells
MFI	Naive	CIA	OIT-asymptomatic		Naive	CIA	OIT-asymptomatic		Naive	CIA	OIT-asymptomatic		Naive	CIA	OIT-asymptomatic		Naive	CIA	OIT-asymptomatic		Naive	CIA	OIT-asymptomatic
	118	98	90.6		108	86.7	79.8		158	118	105		174	135	125		182	132	105		190	104	84.3
	93.5	92.9	110		83.7	90.9	96.8		124	128	139		130	141	152		118	160	147		99.7	79.9	128
	70	131	76.1		76	125	76.7		105	172	112		118	179	133		124	167	130		72.2	157	66.2
	75	87.6	84.5		77.5	86.1	80.9		99.3	131	115		118	144	136		125	156	144		72.1	69.6	76
	88	88.6			92	90.1			124	115			135	149			140	137			83.3	76.9
Figure 6e (Supplementary Figure 6b)
cell frequency (%)	ileum IL-22 CD4 T cells				ileum IL-22 γδ T cells				ileum IL-22 NKT cells				ileum IL-22 ILC3 cells				ileum IL-22 NK cells					ileum IL-22 B cells
	Naive	CIA	OIT-asymptomatic		Naive	CIA	OIT-asymptomatic		Naive	CIA	OIT-asymptomatic		Naive	CIA	OIT-asymptomatic		Naive	CIA	OIT-asymptomatic			Naive	CIA	OIT-asymptomatic
	10.9	2.23	10.3		1.21	0.54	0.55		64.3	9.09	25		68.3	39.3	45.9		38.7	4.67	4.89			4.47	1.39	2.5
	0.3	2.02	1.64		0.39	0.78	0.83		0	0	0		76.3	29.6	61.8		6.05	7.53	7.59			1.15	2.49	1.69
	0	18.2	4.04		0.18	1.06	0.69		0	37.5	100		19.5	53.3	51.9		2.6	11.8	2.74			0.55	4.31	0.65
	5.78	0.22	0.55		0.25	0.81	0.22		50	0	0		5	18.8	45.2		1.84	1.55	3			3.3	1.15	1.26
	2.9	0			0.45	0.4			0	0			29.4	10.3			3.12	4.78				1.39	1.23
MFI	ileum IL-22 CD4 T cells				ileum IL-22 γδ T cells				ileum IL-22 NKT cells				ileum IL-22 ILC3 cells				ileum IL-22 NK cells					ileum IL-22 B cells
	Naive	CIA	OIT-asymptomatic		Naive	CIA	OIT-asymptomatic		Naive	CIA	OIT-asymptomatic		Naive	CIA	OIT-asymptomatic		Naive	CIA	OIT-asymptomatic			Naive	CIA	OIT-asymptomatic
	197	362	335		75.2	64.9	81.3		725	70.7	426		1122	831	972		1198	101	1106			230	187	198
	258	468	399		71.5	52.9	63.7		184	500	148		1450	650	1274		610	331	304			187	95.9	176
	307	354	489		31.8	87.5	78.6		135	69.4	1237		330	897	1017		89.1	1009	120			31.4	232	61.2
	534	387	337		81.7	58.7	50.5		1366	135			236	428	796		123	298	179			107	56.6	36
	535	291			68.7	52.4			194				642	317			345	104				79.5	13.3
Figure 6f (Supplementary Figure 6c)
cell frequency (%)	colon IL-22 CD4 T cells				colon IL-22 γδ T cells				colon IL-22 NKT cells				colon IL-22 ILC3 cells				colon IL-22 NK cells					colon IL-22 B cells
	Naive	CIA	OIT-asymptomatic		Naive	CIA	OIT-asymptomatic		Naive	CIA	OIT-asymptomatic		Naive	CIA	OIT-asymptomatic		Naive	CIA	OIT-asymptomatic			Naive	CIA	OIT-asymptomatic
	42.5	19.3	57.7		17.7	3.35	17.1		78.8	68.9	97.1		58.1	73.3	60.8		41.2	35.6	21			7.94	8.5	9.73
	6.09	52.6	14.6		5.52	38.9	4.08		56.3	63.2	63		69.8	71.2	47.6		17.1	5.59	15.1			7.52	15.7
	54.6	26.1	25.4		56.3	6.44	47.3		66.7	90.3	56.5		56.1	72.7	73.1		13.8	43.9	14.3			12.9	16.6	4.05
	38.4	27.7	31		41.1	35.7	48.4		62.5	62.5	57.1		49.2	45.3	57.3		16.1	4.33	10.1			17.2	10.9	13
	40.5	35.3			30	29.2			50	40.4			36.9	51.4			2.99	8.79				11.8	12.6	13.6
MFI	colon IL-22 CD4 T cells				colon IL-22 γδ T cells				colon IL-22 NKT cells				colon IL-22 ILC3 cells				colon IL-22 NK cells					colon IL-22 B cells
	Naive	CIA	OIT-asymptomatic		Naive	CIA	OIT-asymptomatic		Naive	CIA	OIT-asymptomatic		Naive	CIA	OIT-asymptomatic		Naive	CIA	OIT-asymptomatic			Naive	CIA	OIT-asymptomatic
	621	483	795		227	103	385		921	783	1516		871	1580	1260		736	766	722			731	629	680
	197	781	344		159	433	119		674	767	707		1627	1282	1060		510	155	877			754	308
	830	440	686		618	143	451		860	1313	709		1048	958	1182		298	1233	526			265	1050	504
	682	600	652		515	405	520		816	810	735		1124	888	1218		681	142	250			310	219	244
	668	704			359	341			747	645			840	994			111	341				301	261	306
Figure 6g
IL-22 quantification_ileum					IL-22 quantification_colon
Naive	CIA	OIT-asymptomatic	OIT-symptomatic		Naive	CIA	OIT-symptomatic	OIT-asymptomatic
26.0228	13.7097	21.9128	21.2753		48.118	17.485	50.278	58.8633
22.136	15.1294	22.973	18.006		36.24	40.907	44.9523	49.685
	14.1781	24.9465	19.8009			45.5357	61.8557	50.548
	23.1735		23.2887			28.565	59.0273
	20.979					35.3897
	21.0264					27.2637
						37.9973

## Sheet: Figure7
Figure 7a
ileum_UEA				colon_UEA
Naive	CIA	OIT-asymptomatic		Naive	CIA	OIT-asymptomatic
13.7953	10.868	14.0952		40.4772	25.3055	29.782
19.8791	13.4591	12.8721		17.6455	30.8819	24.988
13.6134	9.3259	10.9124		27.4152	26.0726	33.4084
12.7472	11.1315			22.1761	37.3468
Figure 7b
ileum_AAL				colon_AAL
Naive	CIA	OIT-asymptomatic		Naive	CIA	OIT-asymptomatic
14.8491	22.2702	17.0225		40.6715	40.3937	21.4249
20.5381	29.8105	25.1693		32.8666	40.4945	35.6924
33.7849	22.0992	34.0125		22.1643	21.5518	50.3977
20.411	36.0827			31.0735	33.8949
Figure 7c
Fut1				Fut2				Fut4				Fut7				Fut8
Naive	CIA	OIT-asymptomatic		Naive	CIA	OIT-asymptomatic		Naive	CIA	OIT-asymptomatic		Naive	CIA	OIT-asymptomatic		Naive	CIA	OIT-asymptomatic
0.0487	0.1496	0.1238		0.69787	0.73837	0.02332		0.8278	0.8224	0.9454		0.0004	0.0003	0.0007		1.46168	1.57629	0.40728
0.0917	0.1069	0.011194		0.31107	0.12198	0.02121		0.5869	0.7811	0.18476		0.0004	0.0002	0.001608		2.00116	1.71503	0.41869
0.0935	0.1497	0.010737		0.2034	0.52003	0.37297		0.7535	0.735	0.15311		0.0008	0.0002	0.001149		1.63357	1.07289	1.36183
0.015153	0.009524			0.44834	0.48953			0.17986	0.1657			0.001238	0.001544			1.94531	1.51232
0.013942	0.018722			0.29753	0.12406			0.18718	0.21773			0.000677	0.000856			0.56253	0.42814
	0.02208			0.02579	0.31721				0.18424				0.001471			0.63629	0.46649
					0.15007												0.39989
					0.32643												0.50015
					0.27701												0.52481
					0.0835												0.66298
Figure 7d
Fut1				Fut2				Fut4				Fut7				Fut8				Fut9
Naive	CIA	OIT-asymptomatic		Naive	CIA	OIT-asymptomatic		Naive	CIA	OIT-asymptomatic		Naive	CIA	OIT-asymptomatic		Naive	CIA	OIT-asymptomatic		Naive	CIA	OIT-asymptomatic
0.0757	0.0943	0.0603		6.54483	9.11256	7.38632		1.6581	2.1214	1.8582		0.0006	0.0008	0.0008		1.51662	2.37571	1.66885		0.0031	0.0059	0.0058
0.1217	0.0742	0.041246		5.94162	6.66154	3.77599		1.7873	2.1687	1.28643		0.0012	0.0012	0.001491		0.27997	1.74032	1.09456		0.0054	0.0044	0.0009147
0.1235	0.0979	0.025703		8.09682	3.49031	5.69802		1.5551	1.6808	0.84706		0.0007	0.0005	0.001366		1.8199	0.89929	2.23361		0.0017	0.0039
0.020859	0.040261			3.88215	7.39657			0.66874	0.75057			0.001477	0.000601			1.84466	1.89521			0.0018381	8.5e-05
0.029558	0.042952			6.72417	8.11368			0.82503	0.92344			0.000911	0.001928			1.10294	0.98784			0.0004308	0.0069475
	0.036991				3.91322				1.44783				0.00144			1.10869	1.19404				0.0022471
					4.83279												1.28642
					6.17037												1.57883
					6.39018												1.74516

## Sheet: supplementary
Supplementary Figure1
Tregs				CD39+ Tregs				CD73+ Tregs
Naive	CIA	OIT-asymptomatic		Naive	CIA	OIT-asymptomatic		Naive	CIA	OIT-asymptomatic
0.0116807	0.0208112	0.00621156		0.0116573	0.0207696	0.00621156		0.00532639	0.0129862	0.00516802
0.0113761	0.00466373	0.0120516		0.011342	0.00466373	0.0120275		0.00655264	0.00446786	0.00817098
0.000980388	0.0362962	0.00270112		0.0009598	0.0358969	0.00270112		0.00104313	0.0233021	0.00225814
0.00217392	0.00927124	0.00270485		0.00217392	0.00927124	0.00270485		0.00194349	0.00815869	0.00215847
0.00195926	0.00541117			0.00195926	0.00538411			0.00175158	0.0038744
